# Supplementary material for: Cytokine response in human leptospirosis with different clinical outcomes: a systematic review
Source: BMC Infect Dis. 2020 Apr 7;20:268. doi: 10.1186/s12879-020-04986-9 (PMC7137275; doi:10.1186/s12879-020-04986-9)
Supplement: Supplementary file 1 — Additional file 1. Datasheet of the review on cytokine response in human leptospirosis, 2019. This provides the data extracted from the review. [file 12879_2020_4986_MOESM1_ESM.xls]

## Sheet: Systematic R
No	Title	Authors	Journal	Country	Year	Issue	Page	Study design	Confirmation of Leptospirosis	Population	Male	Female	Group 1	Number	Group 2	Number	Group 3	Number	Control group	Number	Time of first serum sample collection	Mode of mesurment of cytokines	Types of cytokine
1	Do the Th17 Cells Play a Role in the Pathogenesis of Leptospirosis	Bandara K, Gunasekara C, Weerasekera M, Marasinghe C, Ranasinghe N, Fernando N	Can J Infect Dis Med Microbiol	Sri Lanka	2018	NA	2019-01-05	Comaparative cross-sectional study	MAT or PCR	Patients admitted to medical wards of selected hospitals in Western and Southern provinces of Sri Lanka with severe and mild leptospirosis	NA	NA	Mild disease	21	Severe disease	36	NA	NA	Healthy controls	12	_	ELISA assay	IL-10, IL-17A, IL-21, IL-23, TNF-α
2	Effect of Antimicrobial Agents on Inflammatory Cytokines in Acute Leptospirosis	Fernando N, de Silva R, Handunnetti SM, Karunanayake L, De Silva NL, de Silva HJ, et al.	Antimicrob Agents Chemother	Sri Lanka	2018	62	2019-12-17	Comaparative cross-sectional study	MAT	Patients admitted to National Hospital and Base Hospital Homagama, in Sri Lanka with mild and severe leptospirosis	NA	NA	Mild leptospirosis	26	Severe leptospirosis	25	NA	NA	Healthy controls	51	_	Flow cytometer (FACSCalibur) inflammatory colorimetric bead array	TNF-α, IL-1β, IL-6, IL-8, IL-10, and IL-12p70
3	Cytokine levels as biomarkers for leptospirosis patients	Chirathaworn C, Supputtamongkol Y, Lertmaharit S, Poovorawan Y	Cytokine	Thailand	2016	85	80–82	Comaparative cross-sectional study	IgM ELISA or PCR or culture	Patients with confirm leptospirosis cases from Department of Medicine,Faculty of Medicne ,Siriraj Hospital ,Mahidol University	NA	NA	Severe group with organ involement	20	Mild group without oragan involvement	20	NA	NA	Healthy individuas	25	_	Bio-Plex Multipex cytokine assay	IL-6,IL-8,IL-10,TNF-α
4	Hemodiafiltration decreases serum levels of inflammatory mediators in severe leptospirosis: A prospective study.	Cleto SA, Rodrigues CE, Malaque CM, Sztajnbok J, Seguro AC, Andrade L	PLoS One	Brazil	2016	3	11	Cohort study	MAT or IgM ELISA	Only those patients with ARDS -Acute respiratory Distress syndrome (mechanical ventilation, and AKI -Acute Kidney injury(on dialysis)	36	3	Paitients undergoing sustained low-effciency dialysis(SLED)	19	Undergoing extended SLED via hemodiafiltration	20	NA	NA	NA	NA	_	Bio-Plex Multipex cytokine assay	IL-1α,IL-2,IL-4, IL-5,IL-6, IL-7 IL-8,IL-10 eotaxin,granulocyte colony -stimulating factor(G-CSF),interferon gamma,TNF-α,monocyte chemoattractant protein-1(MCP-1),Platelet derived growth factor,monocyte inflammatory protein-1 beta, chemokine CCL5,vascular endothelial growth factor, interferon -gamma-inducible protein-10
5	Cytokine profile of patient’s sera of Leptospirosis to OMP of Leptospira interrogans serovar tarassovi	Latha MP, Kaur I, Avasthi R, Dey A, Chaudhry R.	Asian J Med Sci	India	2015	7	93	Comaparative cross-sectional study	MAT, IgM ELISA	Patients with febrile illness fulfilling the the criteria of clinical diagnosis admitted to medical wards	90	30	Demonstration of 1:200 titers against different sero groups by MAT assay	40	suspected cases of Leptospirosis positive by MAT(1:100 titer)	40	Clinically suspected however serologically negative	40	Healthy individuals	40	_	ELISA assay	TNF-α and IL-6
6	Specific CD4+ T-cell reactivity and cytokine release in different clinical presentations of leptospirosis	Volz MS, Moos V, Allers K, Luge E, Mayer-Scholl A, Nokler K, et al	Clin Vaccine Immunol	Germany	2015	22	1276–84	Comaparative cross-sectional study	PCR and IgM and IgG	Healthy controls,exposed subjects,and patients with severe and mild condition	16	5	Exposed subjects triathlon athletes who had swum in Necar River in Heidelberg River,	6	Patients with mild symtoms had clinical signs such as head ache myalgia,	4	Paitients with severe symptoms and organ failure	5	Healthy individuals (6)Males 2 Females-4 Mean age-38.67(28-64)	6	2 to 3 weeks and 4 to 6 months	Flow cytometric analysis	TNF-α and IL-2, IL-10, IFN-ɤ
7	Severity markers in severe leptospirosis: a cohort study	Mikulski M, Boisier P, Lacassin F, Soupe'-Gilbert ME, Mauron C, Bruyere-Ostells L, et al	Eur J Clin Microbiol Infect Dis	Caledonia	2015	34	687–95	Comaparative cross-sectional study	PCR or MAT	Adult patients based on clinical suspicion leptospirosis	31	16	Severe	25	Non-severe	22	NA	NA	NA	NA	_	ELISA assay	TNF-α IL-1β, IL-1ra,IL-6,IL-10, IFN-ɤ
8	Cytokines in human leptospirosis	Papa A, Kotrotsiou T	Trans R Soc Trop Med Hyg	Greece	2015	109	749–54	Comaparative cross-sectional study	ELISA for IgG/IgM nested PCR	Patients admitted to the wards laboratory confirmed diagnosis of Letospirosis	39	3	1-5 days post onset of illness (Mild - 7, Severe - 12)	19	6-10 days post onset of illness (Mild - 4, Severe - 26)	30	11-15 post onset of illness (Mild - 1, Severe - 4)	5	NA	NA	_	Bio-PlexTM suspension Array system	IL-1b ,IL-1receptor antagonist, IL-2 IL-4 IL-5 IL_6 IL-7 IL-8 IL-9 IL-10 IL-12 IL-13 IL-15 IL-17 eotaxin ,basic fibroblast growth factor(FGF-basic) G-CSF GM-CSF IFN-ɤ IFN inducible protein 10(IP-10) monocyte chemoattractant protein-1(MCP-1) macrophage inflammatory protein-1α(MIP-1α)MIP-1b platelet -derived growth factor (PGDF)
9	Role of IL-8 , IL-10 and TNF- α level in pathogenesis of leptospiral acute hepatitis syndrome	Rizvi M, Azam M, Sultan A, Khan F, Shukla I, Malik A, et al.	Ann Pathol Lab Med	India	2014	1	A10-7	Comaparative cross-sectional study	IgM ELISA	Patients with symptoms of acute hepatitis attending the Medicine Outpatients Department over a period of 10months	25	21	Acute hepatitis	46	NA	NA	NA	NA	Thirty healthy blood donors who had no no histroy of fever in last six months (Male -22 Female-8)	30	1 week ± 3 days of onset of symptoms	ELISA assay	IL-10,IL-8 TNF-α
10	Cytokine Response Signatures in Disease Progression and Development of Severe Clinical Outcomes for Leptospirosis	Reis EAG, Hagan JE, Ribeiro GS, Teixeira-Carvalho A, Martins-Filho OA, Montgomery RR, et al	PLoS Negl Trop Dis	Brazil	2013	7	10–7	Comaparative cross-sectional study	IgM ELISA and MAT	Active hospital based surveillance 2006 July to 2010 July for severe leptospirosis	143	29	Mild disease	23	Severe nonfatal cases	124	Fatal	25	NA	NA	_	Flow cytometric analysis	IL-1β, IL-2,IL-4,IL-5,IL-6,IL-8, IL-10, IL-12p70,IL-17A,IFN-ɤ,TNF-α
11	Leptospiral hemolysins induce proinflammatory cytokines through toll-like receptor 2-and 4-mediated JNK and NF-κB signaling pathways.	Wang H, Wu Y, Ojcius DM, Yang XF, Zhang C, Ding S, et al	PLoS One	China	2012	7	e42266	Descriptive cross sectional study	MAT , visualization of leptospires by dark field microscopy	Sera from three leptospiral patients from the Center for Disease Prevention and Control unit	3	0	Leptosipra patients	3	NA	NA	NA	NA	Pooled sera from three healthy individuals	3	3 days	Protein Microarray (quantitative RayBIO)	IL-1α,IL-1β,IL-2,IL-3,IL-4 IL-6 IL-6sR,IL-7,IL-8,IL-10,IL-11,IL-13,IL-15,IL-16,IL-17,Eotaxin,Eotaxin-2,I-309,IP-10,MCP-1,MCP-2, MIG,MIP-1α,MIP-1β,MIP-1δ,RANTES,TIMP-2 ,IFN-ɤ,TGF-β1,TNF-α,TNF-β,sTNF R1,sTNFR11,G-CSF,M-CSF,GM-CSF,ICAM-1,PDGF-BB
12	Prevalence of leptospira in acute hepatitis syndrome and assessment of IL-8 and TNF-alpha level in leptospiral hepatitis	Rizvi M, Azam M, Ajmal MR, Shukla I, Malik A	Ann Trop Med Parasitol	India	2011	105	499–506	Comaparative cross-sectional study	IgM ELISA	Acute liver disease patients attending Medicine outpatient department	25	21	Acute Viral hepatitist with leptospirosis	46	NA	NA	NA	NA	Thirty healthy blood donors who had no no histroy of fever in last six months (Male -22 Female-8)	30	_	ELISA assay	IL-8 and TNF-α
13	Serum TNF- alpha , sTNFR1, IL-6, IL-8 and IL-10 levels in Weil’s syndrome	Kyriakidis I, Samara P, Papa A	Cytokine	Greece	2011	54	117-120	Comaparative cross-sectional study	MAT and RT-PCR	People who were diagnosed with L.interrogans infection	23	5	Survivors	25	Fatal cases	3	NA	NA	NA	NA	_	ELISA assay	TNF-α,sTNFR1,IL-6,IL-8, IL-10
14	Lack of demonstrable memory T cell responses in humans who have spontaneously recovered from leptospirosis in the Peruvian Amazon	Tuero I, Vinetz JM, Klimpel GR	J Infect Dis	Peru	2010	201	420-427	Comaparative cross-sectional study	MAT	Patients recovered from leptospirosis	NA	NA	Recovered patients	23	NA	NA	NA	NA	Healthy individuals	30	0.5-2.8 years	ELISA assay	TNF-α,IFN-ɤ and IL-2 and IL-10
15	Soluble ST2 levels are associated with bleeding in patients with severe Leptospirosis	Wagenaar JFP, Gasem MH, Goris MGA, Leeflang M, Hartskeerl RA, van der Poll T, et al	PLoS Negl Trop Dis	Indonesia	2009	3	e453	Comaparative cross-sectional study	Lepto Tek Dri-DOT(card agglutination test kit-antigen coated in the card) assay andclinical signs	Consecutive cases of severe leptospirosis included from February 2005 to September 2006	49	19	Severe cases	68	NA	NA	NA	NA	Healthy individuals	20	_	Cytometric beads array multiplex assay	TNF-α, IL-1β, iL-6 IL-8, IL-10 and IL12p70
16	Release of granzymes and chemokines in Thai patients with leptospirosis	De Fost M, Chierakul W, Limpaiboon R, Dondorp A, White NJ, Van Der Poll T	Clin Microbiol Infect	Thailand	2007	13	433-436	Comaparative cross-sectional study	Culture or MAT assay, Indirect immunofluorescence(IFA-IgM)	The study formed part of a larger study of acute febrile illness in Thailand	31	13	Diagnose group with definite leptospira	28	Patients with possible leptospirosis	16	NA	NA	Healthy individuals	50	_	ELISA assay	Granzyme A and B Interferon -ɤ-inducible protein,Monokine induced by interferon-ɤ
17	Differential expression of interferon-ɤ and interferon-ɤ- inducing cytokines in Thai patients with scrub typhus or leptospirosis	Chierakul W, De Fost M, Suputtamongkol Y, Limpaiboon R, Dondorp A, White NJ, et al	Clin Immunol	Thailand	2004	113	140-144	Comaparative cross-sectional study	MAT test and indirect fluorescent test and culture	Consecutive patients admitted with acute febrile ilness	40	23	Scrub typhus	28	Leptospirosis	28	Both	7	Healthy individuals	50	_	ELISA assay	TNF-α, IFN-ɤ,IL-12p40,IL-12p70,IL-15,IL-18
18	Serum procalcitonin and proinflammatory cytokines in a patient with acute severe leptospirosis.	Petros S, Leonhardt U, Engelmann L	Scand J Infect Dis	Germany	2000	32	104-105	Case report	MAT	One patient with acute severe leptospirosis.	NA	NA	Patient with acute severe leptospirosis.	1	NA	NA	NA	NA	NA	NA	_	Chemiluminecent enzyme immunoassay	TNF-α and IL-6
														467		368		82		347
